# Supplementary material for: Remdesivir improves biomarkers associated with disease severity in COVID-19 patients treated in an outpatient setting
Source: Commun Med (Lond). 2023 Jan 3;3:2. doi: 10.1038/s43856-022-00232-2 (PMC9809529; doi:10.1038/s43856-022-00232-2)
Supplement: Supplementary file 3 — Supplementary Data 1 [file 43856_2022_232_MOESM3_ESM.xlsx]

## Sheet: Figure1B
Angiopoietin 2 (pg/mL)	C Reactive Protein (mg/dL)	Ferritin (ng/mL)	Interleukin 6 (pg/mL)	Lactate Dehydrogenase (U/L)	Procalcitonin (ng/mL)	CNSRT
3550.6	0.42	5.3	5.99	180	NA	No
3549.4	14.32	681	54.25	436	0.07	Yes
2009.8	4.3	159.9	20.97	182	0.05	No
1662.7	0.3	75.8	3.11	134	0.05	No
2528.5	24.63	478.6	70.88	280	0.16	No
1224	1.18	174.6	19.33	215	0.08	No
3337.6	0.24	259.8	7.73	231	0.13	No
1356.7	0.62	39.4	11.48	131	0.07	No
2825.3	0.08	155	4.93	157	0.05	No
1253.5	0.51	94.7	11.7	244	0.05	No
1743.9	1.26	41.2	11.99	143	0.14	No
824.6	0.12	327.8	4.77	159	0.06	No
1742.6	0.41	161.8	3.11	164	0.05	No
1450.3	0.19	254	24.88	211	0.05	No
1505.2	0.1	118.4	4.08	155	0.05	No
2057.9	0.36	48.9	3.11	112	0.05	No
2661	0.33	543.5	6.46	172	0.08	No
1643.7	6.11	1433.9	44.34	302	0.13	No
2906.7	4.91	81.6	21.83	195	0.07	No
3502.8	1.57	44.9	7.26	166	0.05	No
2519.8	4.5	454	23.38	171	0.63	No
1655.2	1.2	546.7	13.58	200	0.05	No
1865.6	0.35	188.8	8.69	159	0.05	No
1560.9	1.77	584.9	8.96	176	0.07	No
2828.1	0.46	137.7	7.11	201	0.05	No
2756.3	1.61	88.5	5.27	172	0.05	No
1687.6	25.07	1971	120.48	323	0.07	No
1865.8	0.19	12	3.11	157	0.05	No
3325.7	0.97	204.1	NA	180	0.07	No
3041.9	0.96	356.8	23.69	179	0.08	No
1284.5	1.48	681.1	NA	342	0.08	No
2850.3	0.8	65.6	11.68	165	0.05	No
2818.2	15.77	347.9	18.58	261	0.15	Yes
1190.4	0.79	70.5	3.85	154	0.05	No
2816.2	0.57	79.6	27.96	NA	0.05	No
2121.6	0.36	56.9	3.11	194	0.05	No
2513	1.77	369.8	NA	NA	0.09	No
1895.5	0.75	96.8	12.58	260	0.05	No
2786.6	0.09	NA	3.11	144	0.05	No
4999.8	0.41	348.1	3.11	310	0.08	No
356.4	0.08	201.4	3.11	158	0.05	No
1975.5	0.35	16.1	12.13	193	0.05	No
1611.2	3.65	715.8	25.79	218	0.05	No
1755.4	2.86	737.1	16.75	229	0.05	No
2447.7	0.19	166.7	NA	119	0.05	No
1507.4	0.69	180.8	NA	225	0.12	No
2765.5	0.11	117	3.88	207	0.07	No
1866.5	0.69	10.8	3.11	152	0.05	No
1915.2	0.33	93	5.07	171	0.05	No
1219.4	0.56	110.2	3.11	155	0.05	No
2311.2	6.4	149.6	3.11	192	0.05	No
NA	3.58	44.9	21.48	157	0.1	No
4011.1	0.98	74.3	11.93	218	0.05	No
1482.1	0.74	83.4	7.58	275	0.05	No
2829.6	0.12	28.3	3.11	NA	0.05	No
1515.8	1.5	409.8	7.58	193	0.06	No
3188	6	404.6	28.33	NA	0.05	No
2909	0.63	295.1	12.29	172	0.05	No
1352.6	0.14	53.5	3.11	152	0.05	No
NA	19.98	NA	NA	NA	0.16	Yes
1079	NA	NA	3.11	149	NA	No
3140.3	NA	NA	3.6	148	0.05	No
1547.3	0.01	377.9	3.11	282	0.05	No
1754.1	0.12	113.9	3.11	152	0.05	No
1410.9	0.12	62.6	3.11	161	0.05	No
1336.3	0.59	277.3	12.68	219	0.07	No
1596.3	0.09	201.7	3.93	190	0.05	No
2757	1.13	769.3	22.93	404	0.24	Yes
6140.7	5.09	485.4	42.54	274	0.08	Yes
1177.4	1.13	157	15.79	269	0.05	No
1497.4	0.1	167.5	5.67	173	0.05	No
2317.6	0.12	137.3	4.11	146	0.05	No
1963	0.32	27.7	3.29	185	0.05	No
2155.9	0.63	105.2	6.33	225	0.06	No
1767.7	4.65	528.5	39.92	216	0.12	No
2014.6	0.43	11.2	7.84	150	0.05	No
2146.8	6.25	207.6	NA	384	0.05	No
2030.3	10.44	128.4	52.9	285	0.05	No
2713.3	0.38	91.2	5.65	181	0.05	No
3511.7	0.4	81.2	3.11	190	0.05	No
3267.4	8.9	252.1	30.82	357	0.29	No
7113.7	11.28	424.2	29.69	259	0.18	No
2747.7	1.64	275.7	NA	199	0.05	No
1766.9	5.52	1197.5	35.89	482	0.05	No
2279.9	0.8	254.5	NA	189	0.05	No
2261.8	5.51	363.5	55	275	0.05	No
1961.5	0.82	27.2	3.11	126	0.05	No
2063.1	0.44	103.4	3.25	167	0.05	No
1383.9	1.38	365.9	11.77	232	0.05	No
2187.9	0.13	NA	5.17	168	0.05	No
2801.5	0.17	110.7	3.82	270	0.05	No
1921.6	0.04	45.7	3.11	165	0.05	No
2068.9	0.2	14.6	5.93	NA	0.05	No
2636.7	0.08	23.5	3.11	212	0.05	No
1249.3	0.15	39.7	3.11	163	0.05	No
1398.1	0.21	59.5	3.11	152	0.05	No
1265.4	0.04	49.5	4.4	133	0.08	No
3011.8	0.11	382.8	3.11	NA	0.07	No
1707.6	0.29	42.8	3.57	208	0.05	No
2891.1	0.61	NA	7.22	197	0.05	No
1703.6	0.08	46	3.11	213	0.05	No
1545.9	0.61	38.1	3.11	NA	0.05	No
1399.7	0.33	85.1	6.36	152	0.05	No
2476.5	0.86	573.9	13.5	180	0.23	No
1626.8	0.84	204.2	NA	247	0.05	No
1471.2	1.71	67.8	6.45	143	0.05	No
1962	0.05	114	3.11	201	0.05	No
3918.9	3.82	657.1	7.6	171	0.08	No
1625.6	1.98	313.3	14.73	244	0.11	No
1643.6	0.98	33.5	12.21	NA	0.09	No
1115.8	1.12	117.3	11.4	178	0.05	No
1877.5	3.76	431.6	21.81	181	0.05	No
2559.7	0.27	NA	3.11	177	0.05	No
1406.7	0.06	59.1	8.2	172	0.05	No
4466.6	0.25	279.9	3.29	NA	0.05	No
3450.4	0.07	4.6	NA	204	0.05	No
2049.8	1.08	161.4	3.92	221	0.05	No
1042.7	0.18	116	3.58	NA	0.05	No
2627.4	0.67	85.3	5.23	172	0.05	No
1831.7	0.06	418.9	3.11	201	0.05	No
1265.1	0.31	60.2	3.11	153	0.05	No
1499.3	0.42	347	NA	176	0.09	No
2241.3	0.12	299.1	4.22	NA	0.05	No
2433.5	1.46	46.9	3.11	222	0.05	No
1121.7	0.05	102.4	3.11	NA	0.07	No
3096.4	0.23	90.5	4.86	182	0.05	No
1847.8	1.48	280.3	21.61	144	0.09	No
1378.9	2.47	226.6	14.46	156	0.06	No
3172.2	5.05	594.1	21.46	241	0.21	No
1845.2	0.33	42.6	3.2	128	0.08	No
1871.6	0.07	209.8	3.15	59	0.05	No
2348.9	0.34	55.9	3.11	131	0.05	No
1768.6	0.24	194	3.11	156	0.05	No
1339.9	0.14	49.9	3.44	172	0.05	No
1580.1	0.65	1092.1	3.91	158	0.05	No
1652.6	0.35	67.7	3.11	112	0.05	No
2291.4	21.84	NA	78.12	NA	0.08	No
953.7	0.13	241.8	3.11	NA	0.05	No
4183.7	3.37	93	4	176	0.05	No
2643.8	0.26	NA	3.11	179	0.05	No
1559.6	1.88	NA	3.11	NA	0.09	No
1648.8	0.2	NA	3.11	170	0.06	No
829.7	0.06	203.8	3.11	177	0.05	No
883.3	0.36	8.9	3.32	162	0.05	No
2813.5	0.8	40.7	5.12	NA	0.05	No
2333	0.33	40.7	3.11	194	0.05	No
2555.8	0.15	165.4	3.11	169	0.05	No
5144.8	15.17	422.7	51.54	265	0.06	No
2445.2	0.37	380.7	9.87	169	0.09	No
1998.2	1.14	52.1	7.08	172	0.05	No
780.3	0.21	156.2	3.11	NA	0.05	No
NA	0.1	96.1	3.88	160	0.05	No
2521.1	0.19	56.5	17.6	134	0.05	No
1059.3	0.27	93.9	3.11	180	0.05	No
831.4	0.39	98.7	3.11	161	0.06	No
1864.5	7.08	712.1	15.88	302	0.05	No
2241.2	0.34	315	19.17	199	0.05	No
1617.6	0.73	134.9	8	224	0.1	No
1493.4	0.86	169.4	8.49	NA	0.05	No
2231.6	1.18	394.8	10.03	165	0.07	No
1563.5	0.1	29.6	3.2	191	0.05	No
2130.2	0.04	18.9	NA	154	0.05	No
1443.2	0.21	84.7	5.56	NA	0.05	No
1559.6	0.09	51.2	3.14	207	0.08	No
2646.7	0.07	347	4.06	NA	0.05	No
2827	3.95	202.1	17.32	NA	0.14	No
1975.8	0.19	55.4	3.11	NA	0.05	No
1575.8	0.43	NA	NA	212	0.05	No
2226.4	0.13	71	3.11	180	0.05	No
1407.6	1.22	506.8	3.11	NA	0.07	No
1288.6	0.69	328.2	9.63	NA	0.05	No
1285.6	0.14	96.2	7.99	NA	0.05	No
1573.2	0.4	73	8.43	252	0.05	No
1910.7	0.21	344.9	3.11	NA	0.05	No
2082.8	0.44	307.2	4.7	NA	0.05	No
4726.4	0.37	83.7	3.11	270	0.05	No
1583.5	0.06	47.5	5.02	190	0.05	No
1750.9	0.13	79.8	4.21	NA	0.08	No
1150.7	0.03	45	3.57	NA	0.05	No
3097.3	1.01	311	10.7	167	0.05	No
1527	0.16	21.6	5.52	NA	0.05	No
1672.4	0.98	375.9	14.27	223	0.07	No
1285.9	0.21	62.6	3.11	210	0.05	No
1850.6	0.25	143.2	NA	NA	0.05	No
2155.3	0.09	44.4	3.92	170	0.05	No
2059.1	0.68	106.5	NA	NA	0.05	No
1169	0.71	36.7	6.34	NA	0.05	No
2043.8	0.2	34.8	NA	NA	0.05	No
2363.3	0.11	22.3	3.11	NA	0.05	No
2515.7	0.22	10.3	NA	175	0.05	No
2203.4	1.03	10.2	4.92	174	0.05	No
1503.7	0.57	29.8	9.35	143	0.05	No
1938.5	0.44	928.2	19.12	171	0.1	No
1256.5	0.05	5.8	3.49	107	0.05	No
2137.6	0.81	310.6	13.17	201	0.05	No
1900.6	0.11	20.1	3.8	162	0.05	No
2349.8	3.69	46.4	7.92	241	0.05	No
1440.8	2.73	123.5	18.82	150	0.05	No
1116.1	5.05	864.5	69.63	360	0.11	No
2006.2	0.56	112.5	3.11	NA	0.05	No
2655.3	1.12	51.4	9.84	182	0.05	No
1369.3	0.13	215.9	3.11	191	0.05	No
4409.6	0.03	146.1	4.28	194	0.05	No
3059.8	0.05	123.5	3.11	182	0.05	No
3269.2	13.55	155.4	34.06	160	0.21	No
1313.7	0.02	232.1	3.31	NA	0.05	No
3435.2	0.05	20.2	3.11	181	0.05	No
1577.3	1.29	114.1	5.66	174	0.05	No
1190	1.72	221.6	9.73	179	0.07	No
3472.3	1	108.4	13	209	0.1	No
4887.9	0.76	65.4	17.36	221	0.07	No
1347.8	0.83	169	13.08	199	0.05	No
2192.7	0.22	14.1	3.5	146	0.05	No
1508	0.23	22.7	3.11	NA	0.05	No
1429.7	0.18	211.4	3.91	160	0.05	No
3190	0.16	NA	5.02	NA	0.05	No
1419.3	1.24	76.8	6.11	164	0.05	No
1638.1	0.54	361.4	NA	177	0.21	No
2013.6	0.27	205.4	3.11	NA	0.05	No
2872.2	5.79	142.8	NA	215	0.11	No
1458.6	0.59	293.4	NA	170	0.05	No
2008.9	0.77	23	NA	205	0.07	No
2543.6	0.73	86.9	4.8	182	0.1	No
1337.6	0.26	167.7	8.68	NA	NA	No
1216.2	1.47	31	3.11	166	0.05	No
1455.9	1.72	237.5	14.14	247	0.08	No
1835.5	1.31	208.8	8.18	NA	0.05	No
980.7	0.59	270.6	3.11	160	0.1	No
1628.5	8.88	389.1	44.8	349	0.07	No
1624.9	0.09	208.7	3.11	160	0.09	No
1486.8	1.05	31.1	13.22	185	NA	No
2759.6	0.12	104.9	3.11	173	0.05	No
1766.6	0.07	391.7	3.11	NA	0.05	No
2077.9	0.18	88.3	6.66	168	0.05	No
2386.3	0.01	24.8	3.11	244	0.05	No
1383	0.19	25.7	3.11	160	0.05	No
2433.1	0.34	40.3	3.11	129	0.05	No
2527.6	0.16	249.3	3.11	151	0.05	No
2772	0.09	44.7	7.15	192	0.05	No
3801.6	8.15	114.8	13.07	153	0.05	No
1906.6	0.12	715.3	3.11	133	0.05	No
2344.7	0.4	582.8	6.59	170	0.05	No
1182.8	0.38	133.3	3.36	176	0.05	No
NA	0.42	16.7	NA	179	0.05	No
1265.3	0.64	133.7	3.11	NA	0.07	No
1936.6	0.24	20.1	3.11	161	0.05	No
1052.6	0.1	162.9	3.11	173	0.05	No
2312.9	3.41	408.1	8.04	153	0.1	No
1428.1	1.5	91.2	7.02	204	0.05	No
2012.4	7.91	463.7	25.6	218	0.07	No
1056	1.6	87.1	5.74	163	0.05	No
1669.1	0.09	132.9	3.11	159	0.05	No
2930.5	0.24	36.6	4.66	192	0.06	No
2489.3	0.26	62.5	3.42	147	0.05	No
649.2	0.11	110.3	3.11	139	0.07	No
1200.8	0.5	67.5	3.11	222	0.05	No
NA	0.11	244.1	3.11	159	0.05	No
736.5	1.89	50	7.59	160	0.05	No
1903.9	1.02	208.3	4.28	185	0.05	No
1740.1	1.07	454.9	5.59	187	0.12	No
1260	NA	NA	3.11	166	0.05	No
1285.5	0.29	NA	3.11	161	0.05	No
1324.6	0.94	NA	3.11	154	0.05	No
2436.9	0.56	NA	5.19	193	0.05	No
607.3	0.78	98.3	3.23	128	0.05	No
1206.9	0.46	663.3	3.23	161	0.05	No
2784.8	0.08	93.3	3.11	145	0.17	No
1496.4	6.89	189.3	NA	322	0.07	No
2436.7	2.51	637.2	NA	322	0.13	Yes
2748.7	0.78	210.9	5.21	226	0.07	No
1750.1	0.3	270.9	4.57	179	0.05	No
2087.7	0.06	54.1	3.11	NA	0.05	No
NA	NA	NA	NA	190	NA	No
2035.6	12.05	NA	32.38	206	0.06	No
1757.5	0.31	360.7	4.46	171	0.05	No
1901.3	7.71	621.1	39.62	NA	0.05	No
1959.6	3.75	211.4	22.67	202	0.07	No
2722.6	4.49	297.4	66.45	320	0.08	No
2001.3	0.2	282.5	NA	271	0.05	No
1295	0.13	302.3	3.11	175	0.05	No
1828.2	1.1	215.7	5.42	252	0.05	No
2676.2	13.78	1385.6	8.76	214	0.27	No
1203.8	0.01	39.2	3.11	132	0.05	No
1629.3	11.96	586.2	20.95	320	0.1	No
2318.2	3.31	293.7	27.36	196	0.05	No
3693.5	14.2	2319.5	27.12	NA	0.13	No
2109.5	3.27	261	8.12	NA	0.05	No
1859.3	0.38	271.1	5.9	195	0.05	No
1433.1	4.08	65.9	5.21	174	0.07	No
2008.5	0.86	328.2	18.75	240	0.08	No
1570.3	0.36	65.7	3.11	174	0.05	No
3046.8	5.89	323.5	68.11	220	0.05	No
2429.5	7.86	341.7	5.08	307	0.07	No				0.05	No
3671.2	16.26	35.7	26.62	218	0.21	No
1967.5	0.86	122.3	7.91	205	0.05	No
1807.7	6.9	368.8	22.11	212	0.16	No
2857.6	3.74	244.3	NA	283	0.05	No
1440.8	0.97	45.9	5.32	166	0.05	No
3200.2	0.33	268.7	6.66	139	0.05	No
NA	NA	NA	NA	199	NA	No

## Sheet: Figure2A
	TRT	Mean_D1	SE_D1	Mean_D3	SE_D3	Mean_D14	SE_D14	Lower_limit	Upper_limit
sAng2	Placebo	2113.78	67.0821	2110.41	66.5037	2359.62	78.6614	NA	NA
	RDV	2065.29	77.1218	2198.51	78.9633	2153.3	72.1822
CRP	Placebo	1.81343	0.293151	1.65831	0.299213	0.748992	0.182825	0	0.5
	RDV	2.07671	0.333603	1.78684	0.290412	0.480565	0.0683984
Ferritin	Placebo	221.703	21.3431	218.852	20.3492	154.3	10.9296	11	336.2
	RDV	229.785	24.7858	266.476	25.6006	172.606	15.0006
LDH	Placebo	199.08	5.71772	192.31	4.72415	185.433	3.72233	53	290
	RDV	192.835	4.52252	193.847	4.67795	174.782	2.77164
D-Dimer	Placebo	0.490526	0.0280335	0.543784	0.0376199	0.945045	0.130318	0.5	0.5
	RDV	0.51465	0.0291799	0.592377	0.0873715	0.502689	0.0276836
INR	Placebo	1.02519	0.0199631	1.0735	0.0362131	1.07257	0.0326336	NA	NA
	RDV	1.01457	0.0189666	1.05573	0.0144225	1.00866	0.0183414
PT	Placebo	10.8221	0.185715	11.2513	0.345677	11.2372	0.306345	9.7	12.3
	RDV	10.7424	0.171454	11.0679	0.133167	10.6819	0.163326
Eosinophils	Placebo	0.0767176	0.00583331	0.0822807	0.00511046	0.131624	0.00804367	0	0.57
	RDV	0.0792258	0.00696062	0.0948855	0.00777115	0.139275	0.0088918
Lymphocytes	Placebo	1.41832	0.0463815	1.40325	0.0431197	1.87325	0.0517587	0.8	5.25
	RDV	1.40219	0.0549911	1.54504	0.0528516	1.88196	0.0528446
Log NLR	Placebo	0.869397	0.0565677	0.792519	0.0476769	0.799889	0.0362755	NA	NA
	RDV	0.901376	0.055269	0.709625	0.056042	0.812158	0.0364538

## Sheet: Figure2B
	TRT	Mean_D1	SE_D1	Mean_D3	SE_D3	Mean_D14	SE_D14
sAng2	Placebo	1	0	1.02	0.0195	1.16	0.0253
	RDV	1	0	1.11	0.0311	1.11	0.023
CRP	Placebo	1	0	1.16	0.0717	1.06	0.191
	RDV	1	0	1.27	0.165	0.864	0.111
Ferritin	Placebo	1	0	1.06	0.0191	1.03	0.0886
	RDV	1	0	1.14	0.0264	0.843	0.0325
LDH	Placebo	1	0	0.986	0.0111	0.98	0.0193
	RDV	1	0	1.01	0.0102	0.947	0.0143
D-Dimer	Placebo	1	0	1.16	0.0418	1.9	0.201
	RDV	1	0	1.08	0.037	1.08	0.046
INR	Placebo	1	0	1.02	0.0379	0.951	0.0366
	RDV	1	0	0.95	0.0116	0.871	0.0188
PT	Placebo	1	0	1.04	0.0227	1.05	0.0228
	RDV	1	0	1.05	0.00825	1	0.00888
Eosinophils	Placebo	1	0	1.03	0.02	1.04	0.0205
	RDV	1	0	1.04	0.00647	1	0.00689
Lymphocytes	Placebo	1	0	1.01	0.0194	1.42	0.0443
	RDV	1	0	1.2	0.0284	1.48	0.0465
Log NLR	Placebo	1	0	1.01	0.0349	1.13	0.057
	RDV	1	0	0.915	0.0368	1.09	0.0447

## Sheet: LMM
Summary of contrasts from linear mixed effect models to assess the significance of changes of biomarkers compared to baseline in remdesivir- vs. placebo-treated participants. Analysis corrected for age and sex.
Biomarker	Contrast	N	Estimate	SE*	p-value	FDR
sAng 2	(RDV Day3 - RDV Day1) - (Placebo Day3 - Placebo Day1)	293	0.0902	0.04	0.023†	0.187
CRP	(RDV Day3 - RDV Day1) - (Placebo Day3 - Placebo Day1)	295	0.107	0.224	0.632	0.8
Ferritin	(RDV Day3 - RDV Day1) - (Placebo Day3 - Placebo Day1)	280	0.0771	0.0791	0.33	0.66
IL-6	(RDV Day3 - RDV Day1) - (Placebo Day3 - Placebo Day1)	271	0.0412	0.0933	0.659	0.8
LDH	(RDV Day3 - RDV Day1) - (Placebo Day3 - Placebo Day1)	251	0.0268	0.0224	0.232	0.62
PCT	(RDV Day3 - RDV Day1) - (Placebo Day3 - Placebo Day1)	294	-0.112	0.054	0.0386†	0.206
D-Dimer	(RDV Day3 - RDV Day1) - (Placebo Day3 - Placebo Day1)	290	-0.082	0.167	0.622	0.8
APTT	(RDV Day3 - RDV Day1) - (Placebo Day3 - Placebo Day1)	282	0.0109	0.0108	0.314	0.66
Fibrinogen	(RDV Day3 - RDV Day1) - (Placebo Day3 - Placebo Day1)	265	-0.0682	0.0386	0.0778	0.311
INR	(RDV Day3 - RDV Day1) - (Placebo Day3 - Placebo Day1)	282	0.0156	0.0263	0.552	0.8
PT	(RDV Day3 - RDV Day1) - (Placebo Day3 - Placebo Day1)	282	0.00888	0.0229	0.698	0.8
Eosinophils	(RDV Day3 - RDV Day1) - (Placebo Day3 - Placebo Day1)	286	-0.0908	1.779	0.959	0.959
Lymphocytes	(RDV Day3 - RDV Day1) - (Placebo Day3 - Placebo Day1)	286	0.184	0.0545	0.000762†	0.0122§
Monocytes	(RDV Day3 - RDV Day1) - (Placebo Day3 - Placebo Day1)	286	0.0282	0.0883	0.75	0.8
Neutrophils	(RDV Day3 - RDV Day1) - (Placebo Day3 - Placebo Day1)	286	0.0298	0.0802	0.71	0.8
NLR	(RDV Day3 - RDV Day1) - (Placebo Day3 - Placebo Day1)	286	-0.093	0.0676	0.169	0.541
sAng 2	(RDV Day14 - RDV Day3) - (Placebo Day14 - Placebo Day3)	293	-0.133	0.0415	0.00149†	0.00795§
CRP	(RDV Day14 - RDV Day3) - (Placebo Day14 - Placebo Day3)	295	-2.88	0.234	0.221	0.353
Ferritin	(RDV Day14 - RDV Day3) - (Placebo Day14 - Placebo Day3)	280	-0.265	0.0826	0.00145†	0.00795§
IL-6	(RDV Day14 - RDV Day3) - (Placebo Day14 - Placebo Day3)	271	-0.0762	0.0985	0.44	0.541
LDH	(RDV Day14 - RDV Day3) - (Placebo Day14 - Placebo Day3)	251	-0.0592	0.0234	0.0118†	0.0471§
PCT	(RDV Day14 - RDV Day3) - (Placebo Day14 - Placebo Day3)	294	0.0565	0.0565	0.318	0.462
D-Dimer	(RDV Day14 - RDV Day3) - (Placebo Day14 - Placebo Day3)	290	-0.745	0.176	0.0000282†	0.000451§
APTT	(RDV Day14 - RDV Day3) - (Placebo Day14 - Placebo Day3)	282	-0.0156	0.0113	0.17	0.302
Fibrinogen	(RDV Day14 - RDV Day3) - (Placebo Day14 - Placebo Day3)	265	-0.00988	0.041	0.81	0.81
INR	(RDV Day14 - RDV Day3) - (Placebo Day14 - Placebo Day3)	282	-0.0649	0.0274	0.0180†	0.0577
PT	(RDV Day14 - RDV Day3) - (Placebo Day14 - Placebo Day3)	282	-0.0476	0.0238	0.0463†	0.106
Eosinophils	(RDV Day14 - RDV Day3) - (Placebo Day14 - Placebo Day3)	286	-0.534	1.833	0.771	0.81
Lymphocytes	(RDV Day14 - RDV Day3) - (Placebo Day14 - Placebo Day3)	286	-0.125	0.0561	0.0262†	0.0699
Monocytes	(RDV Day14 - RDV Day3) - (Placebo Day14 - Placebo Day3)	286	-0.13	0.091	0.155	0.302
Neutrophils	(RDV Day14 - RDV Day3) - (Placebo Day14 - Placebo Day3)	286	-0.0353	0.0825	0.669	0.765
NLR	(RDV Day14 - RDV Day3) - (Placebo Day14 - Placebo Day3)	286	0.0571	0.0696	0.412	0.541
sAng 2	(RDV Day14 - RDV Day1) - (Placebo Day14 - Placebo Day1)	293	-0.0422	0.04	0.29	0.491
CRP	(RDV Day14 - RDV Day1) - (Placebo Day14 - Placebo Day1)	295	-0.18	0.226	0.425	0.619
Ferritin	(RDV Day14 - RDV Day1) - (Placebo Day14 - Placebo Day1)	280	-0.187	0.0794	0.0185†	0.148
IL-6	(RDV Day14 - RDV Day1) - (Placebo Day14 - Placebo Day1)	271	-0.035	0.0936	0.709	0.77
LDH	(RDV Day14 - RDV Day1) - (Placebo Day14 - Placebo Day1)	251	-0.0325	0.0219	0.139	0.37
PCT	(RDV Day14 - RDV Day1) - (Placebo Day14 - Placebo Day1)	294	-0.0554	0.0542	0.307	0.491
D-Dimer	(RDV Day14 - RDV Day1) - (Placebo Day14 - Placebo Day1)	290	-0.827	0.168	0.00000108†	0.0000172§
APTT	(RDV Day14 - RDV Day1) - (Placebo Day14 - Placebo Day1)	282	-0.00463	0.011	0.673	0.77
Fibrinogen	(RDV Day14 - RDV Day1) - (Placebo Day14 - Placebo Day1)	265	-0.0781	0.0391	0.0465†	0.248
INR	(RDV Day14 - RDV Day1) - (Placebo Day14 - Placebo Day1)	282	-0.0493	0.0265	0.0639	0.255
PT	(RDV Day14 - RDV Day1) - (Placebo Day14 - Placebo Day1)	282	-0.0387	0.0231	0.0944	0.302
Eosinophils	(RDV Day14 - RDV Day1) - (Placebo Day14 - Placebo Day1)	286	-0.625	1.757	0.722	0.77
Lymphocytes	(RDV Day14 - RDV Day1) - (Placebo Day14 - Placebo Day1)	286	0.0593	0.0538	0.271	0.491
Monocytes	(RDV Day14 - RDV Day1) - (Placebo Day14 - Placebo Day1)	286	-0.102	0.0873	0.245	0.491
Neutrophils	(RDV Day14 - RDV Day1) - (Placebo Day14 - Placebo Day1)	286	-0.0055	0.0793	0.945	0.945
NLR	(RDV Day14 - RDV Day1) - (Placebo Day14 - Placebo Day1)	286	-0.036	0.0668	0.59	0.77
* Standard Error
† Indicates p-value<0.05.
§ Indicates FDR<0.05.

## Sheet: IRB IEC
Table of IRBs/IECs
Geographic Region/ Country Principal Investigator (Site Number)	IRB or IEC
Europe / Denmark Benfield , Thomas, Prof. (10731) Gerstoft, Jan (933) Johansen, Isik Somuncu, MD (19645) Nielsen, Henrik (3345) Stærke, Nina (21189)	De Videnskabsetiske Komiteer i Region Hovedstaden Kongens Vænge 2 3400 Hillerød Denmark
Europe / Spain Paredes Deiros, Roger, MD (15367) Ryan Murua, Pablo, MD (15270)	CEIm Hospital Clinic de Barcelona c/ Villarroel, 170 08036 Barcelona Spain
Europe / United Kingdom Brown, Michael (18299) Saralaya, Dinesh, MD (19785)	North West – Haydock Research Ethics Committee 4 Minshull Street, Barlow House, 3rd Floor M1 3DZ Manchester United Kingdom
North America / United States Abinante, Matthew, DO (19804) Abolnik, Igor, MD (17789) Adams, Atoya, MD (19837) Benson, Paul A., Dr. DO (1236) Berger, Daniel S., MD (433) Brinson, Cynthia, MD (1624) Cafardi, John, MD (14756) Cheekati, Vasundhara, MD (19846) Cook, Paul Peniston (1808) Crofoot, Gordon E. Jr, MD (2475) Cruickshank, Frederick A., MD (2825) Epstein, Marcia, MD (17672) Focil, Augusto Ed…	Advarra IRB 6100 Merriweather Drive, Suite 600 Columbia, Maryland, 21044 USA
North America / United States Gottlieb, Robert L., MD, PhD (14759) Gottlieb, Robert L., MD, PhD (20154)	Baylor Scott & White Research Institutional Review Board 3434 Live Oak St. Dallas, Texas, 75204 USA
North America / United States Mera, Jorge, MD (1806)	Cherokee Nation IRB 1296 Skill Center Circle, Building 3 Tahlequah, Oklahoma, 74464 USA
North America / United States Lannutti, Kelly, DO (20439)	South Shore Hospital IRB 55 Fogg Road Weymouth, Massachusetts, 02190 USA
North America / United States Segal-Maurer, Sorana, MD (947)	Western Institutional Review Board 1019 39th AVE SE Puyallup, Washington, 98374 USA
